# Supplementary material for: TFAM expression in brown adipocytes confers obesity resistance by secreting extracellular vesicles that promote self-activation
Source: iScience. 2022 Aug 10;25(9):104889. doi: 10.1016/j.isci.2022.104889 (PMC9421388; doi:10.1016/j.isci.2022.104889)
Supplement: Table S1. Secretome analysis in the TgTg and WT adipocyte culture medium, related to Figure 6 [file mmc2.xlsx]

## Sheet: Sheet1
Table S1
Secretome analysis in the TgTg and WT adipocyte culture medium
Description	Gene Name	Accession
			TgTg	WT
Vimentin	Vim	P20152	511.37	745.23
Tropomyosin alpha-1 chain	Tpm1	E9Q452	NA	131.69
Tropomyosin alpha-4 chain	Tpm4	Q6IRU2	76.27	156.85
Protein Ahnak	Ahnak	E9Q616	65.63	135.47
Actin, cytoplasmic 1	Actb	P60710	93.12	89.19
Beta-tropomyosin	Tpm2	Q61344	36.68	107.19
Putative uncharacterized protein	Actc1	Q3UIJ3	NA	70.23
MCG124046	Prss1	Q9Z1R9	47.88	85.43
Putative uncharacterized protein	Des	Q3V2C6	NA	59.43
Caldesmon 1	Cald1	Q8VCQ8	23.74	89.22
Putative uncharacterized protein (Fragment)	Fn1	Q3UHR1	70.3	41.2
Non-muscle alpha-actinin 4	Actn4	Q1A602	NA	53.73
Filamin, alpha	Flna	B7FAU9	47.69	56.49
Alpha actinin 1a	Actn1	A1BN54	32.78	68.88
Tropomyosin alpha-1 chain	Tpm1	E9Q450	48.51	NA
Myosin-9	Myh9	Q8VDD5	58.85	37.35
Peptidyl-prolyl cis-trans isomerase	Ppia	Q3UAJ1	NA	46.66
Protein disulfide-isomerase A3	Pdia3	P27773	51.55	34.28
Tpm3 protein	Tpm3	Q58E70	10.28	63.85
Prelamin-A/C	Lmna	P48678	NA	36.77
SPARC	Sparc	Q5NCU4	34.7	35.8
Vinculin	Vcl	Q64727	25.24	40.49
Putative uncharacterized protein	Ubb	Q8C2K3	NA	32.36
Transgelin	Tagln	P37804	3.12	57.57
Putative uncharacterized protein (Fragment)	Hspa8	Q3TB63	23.73	33.67
Secreted frizzled-related protein 1	Sfrp1	Q8C4U3	2.85	52.78
Enolase	Eno1	Q6PHC1	15.82	38.84
Igfbp7 protein (Fragment)	Igfbp7	Q811C8	NA	26.45
Pyruvate kinase isozymes M1/M2	Pkm	P52480	18.94	29.89
Cofilin-1	Cfl1	P18760	24.31	NA
Palladin	Palld	Q9ET54	NA	24.04
Transgelin-2	Tagln2	Q9WVA4	26.58	20.29
Insulin-like growth factor-binding protein 4	Igfbp4	P47879	NA	22.3
Desmin	Des	P31001	22.29	NA
Thymosin beta-10	Tmsb10	Q6ZWY8	34.92	8.66
Fibulin-2	Fbln2	P37889	NA	21.66
Polyubiquitin-C	Ubc	P0CG50	21.09	NA
Peroxiredoxin 1 (Fragment)	Prdx1	B1AXW5	19.13	22.81
Biglycan	Bgn	P28653	5.17	35.61
Lamin C	Lmna	B3RH24	20.37	NA
Putative uncharacterized protein (Fragment)	Col1a2	Q3TUE2	16.63	24.04
Peroxiredoxin-2	Prdx2	Q61171	20.32	NA
Putative uncharacterized protein	Hspa5	Q3U6V3	NA	19.85
Peptidyl-prolyl cis-trans isomerase A	Ppia	P17742	19.02	NA
A-kinase anchor protein 12	Akap12	Q9WTQ5	22.27	15.65
60S acidic ribosomal protein P2	Rplp2	P99027	10.97	26.69
Putative uncharacterized protein	Nov	Q3U2X7	NA	18.57
Putative uncharacterized protein	Myl6	Q3TIG9	28.59	7.66
Putative uncharacterized protein	Serpinh1	Q8BV87	NA	17.85
Titin	Ttn	E9Q8K5	NA	17.84
Xin actin-binding repeat-containing protein 2	Xirp2	Q4U4S6	NA	17.62
Protein Golgb1	Golgb1	E9QAH1	NA	17.58
Mucin-19	Muc19	Q6PZE0	17.53	NA
Putative uncharacterized protein	Vcp	Q8BNF8	24.01	10.6
Protein-lysine 6-oxidase	Lox	P28301	NA	16.88
Cystatin C (Fragment)	Cst3	A2APX3	NA	16.64
Putative uncharacterized protein	Cnn1	Q8CBQ2	NA	16.48
PDZ and LIM domain protein 1	Pdlim1	O70400	11.58	20.92
Microtubule-associated protein	Mtap4	E9QPW8	16.37	16.05
Putative uncharacterized protein	Akr1a4	Q3UJW9	NA	16.06
Elongation factor 1-delta (Fragment)	Eef1d	E9QN08	NA	15.96
14-3-3 protein zeta/delta	Ywhaz	P63101	17.9	13.36
Thioredoxin domain-containing protein 5	Txndc5	Q91W90	NA	15.62
Serpin H1	Serpinh1	P19324	15.53	NA
Protein 4930432E11Rik	4930432E11Rik	E9Q9W1	NA	15.08
Erythrocyte protein band 4.1-like 2, isoform CRA_c	Epb4.1l2	Q80UE5	NA	15.02
Zyx protein	Zyx	Q7TQE2	6.63	22.95
40S ribosomal protein S28 (Fragment)	Rps28	G3UYV7	2.98	26.31
Fructose-bisphosphate aldolase A	Aldoa	P05064	NA	14.53
Peroxiredoxin-2 (Fragment)	Prdx2	D3Z4A4	NA	14.37
Protein Spna2	Spna2	E9Q447	14.1	NA
Serum albumin	Alb	P07724	6.83	21.32
Glyceraldehyde-3-phosphate dehydrogenase	Gapdh	P16858	17.96	9.89
Malate dehydrogenase, mitochondrial	Mdh2	P08249	13.65	NA
Ferritin (Fragment)	Ftl1	Q9CZE7	NA	13.5
Putative uncharacterized protein	P4hb	Q3UJA8	NA	13.48
Protein S100-A10	S100a10	P08207	2.38	24.46
Elongation factor 1-delta (Fragment)	Eef1d	D3YUQ9	13.29	NA
Calumenin	Calu	O35887	NA	13.19
Pgam1 protein (Fragment)	Pgam1	Q6NWV5	2.34	23.79
Connective tissue growth factor	Ctgf	H3BJW0	NA	12.85
Metalloproteinase inhibitor 2	Timp2	P25785	NA	12.39
Phosphoglycerate kinase 1	Pgk1	P09411	2.15	22.6
Thymosin, beta 4, X chromosome	Tmsb4x	Q6ZWX2	8.37	16
Alkylated DNA repair protein alkB homolog 8	Alkbh8	Q80Y20	NA	11.95
Tubulin beta-3 chain	Tubb3	Q9ERD7	NA	11.85
Triosephosphate isomerase	Tpi1	H7BXC3	11.57	NA
Heterogeneous nuclear ribonucleoprotein A2/B1	Hnrnpa2b1	B7ZP22	4.17	18.62
Nucleoside diphosphate kinase (Fragment)	Nme2	B0LAA8	11.14	NA
Tubulin beta-5 chain	Tubb5	P99024	12.87	9.38
Tubulin alpha-1C chain	Tuba1c	P68373	NA	11.07
Septin-2	2022-09-02	P42208	NA	11.02
Collagen alpha-1(I) chain	Col1a1	P11087	3.98	17.99
Cysteine-rich protein 2	Crip2	Q9DCT8	NA	10.84
Zinc finger protein 106	Zfp106	E9Q7S1	NA	10.49
Gelsolin	Gsn	P13020	NA	10.12
Nucleoside diphosphate kinase A	Gm20390	E9PZF0	NA	10.07
Protein piccolo	Pclo	Q9QYX7	NA	9.73
Filamin-B	Flnb	Q80X90	5.83	13.57
WNT1 inducible signaling pathway protein 2	Wisp2	A2AHD1	NA	9.4
Elongation factor 1-alpha 1	Eef1a1	P10126	9.35	NA
Moesin	Msn	P26041	6.52	12.04
Putative uncharacterized protein (Fragment)	Tubb2c	Q9CVR0	9.24	NA
Putative uncharacterized protein	Clic1	Q3TIP8	3.74	13.95
Follistatin-related protein 1	Fstl1	Q62356	NA	8.84
Williams-Beuren syndrome chromosome region 1 homolog (Human), isoform CRA_b	Eif4h	Q3TG58	NA	8.81
Putative phospholipase B-like 2	Plbd2	Q3TCN2	NA	8.72
Talin-1	Tln1	P26039	8.77	8.57
Transketolase	Tkt	P40142	NA	8.5
Phosphatidylethanolamine-binding protein 1	Pebp1	P70296	NA	8.5
Rho GDP-dissociation inhibitor 1	Arhgdia	Q99PT1	7.17	9.53
Glutathione S-transferase omega-1	Gsto1	O09131	NA	8.32
Plectin	Plec	E9Q3W4	7.96	8.64
Putative uncharacterized protein	Actr2	Q8BMA4	NA	8.28
Putative uncharacterized protein (Fragment)	Hspa5	Q3UEM8	8.18	NA
Tumor protein D52-like 2 (Fragment)	Tpd52l2	A2AUE0	NA	8.05
Putative uncharacterized protein (Fragment)	Tmod3	Q8C3Z3	NA	8
Galectin-1	Lgals1	P16045	11.36	4.42
Uncharacterized protein	Gm8991	E9Q7H5	7.77	NA
Putative uncharacterized protein (Fragment)	Palld	Q8C306	7.59	NA
Putative uncharacterized protein	Ppp4r1	Q3TLM9	7.52	NA
Putative uncharacterized protein	Gdi2	Q3TIY6	6.04	8.99
Pigment epithelium-derived factor	Serpinf1	P97298	NA	7.41
Rpl12 protein (Fragment)	Rpl12	Q6DI58	NA	7.34
Tyrosine 3-monooxygenase/tryptophan 5-monooxygenase activation protein, epsilon polypeptide (Fragment)	Ywhae	A2ACM8	7.27	NA
Putative RNA-binding protein 3	Rbm3	O89086	7.19	NA
Protein canopy homolog 2	Cnpy2	Q9QXT0	8.7	5.67
Protein CutA	Cuta	D5MCW4	NA	7.09
Cofilin-2	Cfl2	P45591	9.53	4.38
Adenylate kinase isoenzyme 1	Ak1	Q9R0Y5	NA	6.9
Thrombospondin-1	Thbs1	P35441	NA	6.67
Putative uncharacterized protein (Fragment)	Akr1b3	Q3TCL2	5.94	7.35
Dihydropyrimidinase-related protein 2	Dpysl2	O08553	NA	6.52
Protein Niban	Fam129a	Q3UW53	6.5	NA
Protein Spna2	Spna2	A3KGU5	NA	6.49
Putative uncharacterized protein	Cast	Q3TTN2	9.01	3.94
Putative uncharacterized protein	Rad23b	Q3TJ52	6.47	NA
Peroxiredoxin-5, mitochondrial	Prdx5	G3UZJ4	NA	6.47
Thrombopoietin	Thpo	P40226	NA	6.44
Purine nucleoside phosphorylase	Pnp	P23492	6.66	5.9
Hnrpf protein (Fragment)	Hnrnpf	Q8R582	6.26	NA
Putative uncharacterized protein	Dbi	Q3ULV8	NA	6.22
6-phosphogluconolactonase	Pgls	D3Z4X1	6.17	NA
Calumenin	Calu	G3UY49	6.16	NA
Dynactin subunit 2	Dctn2	Q99KJ8	3.21	9.08
Histone H2A	Hist1h2al	F8WIX8	8.8	3.15
Fructose-bisphosphate aldolase (Fragment)	Aldoa	D3YWI1	5.92	NA
Putative uncharacterized protein (Fragment)	Prdx5	Q3UWS9	5.83	NA
Putative uncharacterized protein (Fragment)	Col3a1	Q8BJU6	NA	5.78
Protein RRP5 homolog	Pdcd11	Q6NS46	NA	5.76
Lipoma-preferred partner homolog	Lpp	Q8BFW7	NA	5.75
Immunoglobulin superfamily containing leucine-rich repeat protein	Islr	Q6GU68	5.75	NA
Adapter molecule crk	Crk	Q5ND50	NA	5.73
Putative uncharacterized protein	Npc2	Q3U3C2	NA	5.62
Profilin	Pfn1	Q5SX49	NA	5.58
N(G),N(G)-dimethylarginine dimethylaminohydrolase 2	Ddah2	Q99LD8	NA	5.58
Cytochrome c oxidase subunit 6B1	Cox6b1	P56391	5.34	5.81
Inducible heat shock protein 70	Hspa1a	A1E2B8	5.55	NA
Putative uncharacterized protein (Fragment)	Ddah1	Q3UF01	NA	5.54
Putative uncharacterized protein	Gsn	Q3TGJ9	5.47	NA
Serine protease 23	Prss23	Q9D6X6	NA	5.44
E3 ubiquitin-protein ligase TRIP12	Trip12	G5E870	NA	5.39
MKIAA1398 protein (Fragment)	Rrbp1	Q6ZPS0	NA	5.36
Putative uncharacterized protein	Vcam1	Q544V4	NA	5.34
Histone H2B type 2-E	Hist2h2be	Q64524	5.23	NA
14-3-3 protein gamma	Ywhag	P61982	3.85	6.58
Histidine triad nucleotide binding protein	Hint1	B0R1E3	2.53	7.89
Triosephosphate isomerase	Tpi1	P17751	NA	5.2
Protein Ahnak2 (Fragment)	Ahnak2	E9PYB0	NA	5.09
PDZ and LIM domain 7	Pdlim7	B8JJB3	NA	5.05
Fibrillin-1	Fbn1	Q61554	NA	5.05
Collagen alpha-2(IV) chain	Col4a2	P08122	NA	4.94
Nidogen-1	Nid1	P10493	NA	4.92
Filamin-binding LIM protein 1	Fblim1	Q71FD7	NA	4.88
Sorbin and SH3 domain-containing protein 2	Sorbs2	Q3UTJ2	NA	4.86
Calponin-3	Cnn3	Q9DAW9	NA	4.79
Tuba1b protein (Fragment)	Tuba1b	Q99KA2	4.62	NA
Glutathione S-transferase P 1	Gstp1	P19157	2.82	6.39
Tyrosine-protein kinase CSK	Csk	P41241	NA	4.58
Coiled-coil domain-containing protein 39	Ccdc39	Q9D5Y1	NA	4.54
Protein phosphatase 2a regulatory b56-delta subunit (Fragment)	Ppp2r5d	Q8K5D8	NA	4.52
Uncharacterized protein	Gm10073	E9Q3T0	5.32	3.52
Creatine kinase B-type	Ckb	Q04447	4.42	NA
Polypyrimidine tract-binding protein 1 (Fragment)	Ptbp1	E9Q0W3	4.37	NA
Reticulon-4	Rtn4	Q99P72	NA	4.28
Calponin-2	Cnn2	D3Z7R6	1.69	6.85
L-lactate dehydrogenase (Fragment)	Ldha	Q99K20	NA	4.26
Eef1a1 protein (Fragment)	Eef1a1	Q4FZE5	NA	4.24
Putative uncharacterized protein	Pgls	Q8C6M6	NA	4.24
Coiled-coil domain-containing protein 57	Ccdc57	Q6PHN1	NA	4.23
Putative uncharacterized protein	Rrbp1	Q3ULC0	4.2	NA
Putative uncharacterized protein (Fragment)	Calr	Q3UWP8	5.22	3.07
Fatty acid-binding protein, adipocyte	Fabp4	P04117	4.12	NA
Cytosol aminopeptidase	Lap3	Q9CPY7	NA	4.11
10 kDa heat shock protein, mitochondrial	Hspe1	Q64433	NA	4.1
Thioredoxin domain-containing protein 5	Txndc5	E9PXX7	4.07	NA
Beta-2-microglobulin (Fragment)	B2m	Q91Z72	NA	4.05
Collagen alpha-1(XII) chain	Col12a1	E9PX70	NA	4.03
Putative uncharacterized protein (Fragment)	P4hb	Q3TT76	4	NA
Paired box gene 8 (Fragment)	Pax8	A2AIU6	3.95	NA
LIM and SH3 domain protein 1 (Fragment)	Lasp1	A2A6G4	NA	3.93
UDP-N-acetylhexosamine pyrophosphorylase-like protein 1	Uap1l1	Q3TW96	3.8	3.98
Fibulin 2, isoform CRA_b	Fbln2	Q3TGL4	3.86	NA
SH3 domain-binding glutamic acid-rich-like protein	Sh3bgrl	Q3U9A8	NA	3.77
Protein Pea15a (Fragment)	Pea15a	D3Z375	NA	3.76
Host cell factor 2	Hcfc2	Q9D968	NA	3.71
Putative uncharacterized protein	Eif4ebp1	Q3TII9	3.68	NA
Sal-like protein 3	Sall3	Q62255	3.62	NA
Col3a1 protein (Fragment)	Col3a1	Q8K173	3.62	NA
Protein CDV3	Cdv3	F8WGL9	NA	3.61
Endoplasmic reticulum resident protein 44	Erp44	Q9D1Q6	NA	3.61
60S ribosomal protein L22	Rpl22	P67984	NA	3.56
Nucleobindin-1	Nucb1	Q02819	NA	3.56
T-complex protein 1 subunit gamma	Cct3	E9Q133	3.54	NA
PDZ and LIM domain protein 5	Pdlim5	F8WJI6	NA	3.53
Putative uncharacterized protein	Lox	Q3TX90	3.51	NA
Collagen alpha-2(V) chain	Col5a2	Q3U962	NA	3.5
Peptidyl-prolyl cis-trans isomerase	Ppib	Q6ZQM2	1.73	5.25
Endoplasmin (Fragment)	Hsp90b1	F7C312	NA	3.47
Small ubiquitin-related modifier 3	Sumo3	G3UZ60	NA	3.42
Programmed cell death protein 5	Pdcd5	P56812	3.35	NA
Fbn1 protein (Fragment)	Fbn1	Q7TMG6	3.31	NA
Protein Noxp20	Fam114a1	Q9D281	NA	3.27
Eef2 protein (Fragment)	Eef2	Q6P9L9	NA	3.24
Putative uncharacterized protein	Pafah1b2	Q8BTA2	NA	3.22
Superoxide dismutase [Cu-Zn]	Sod1	P08228	2.94	3.49
Insulin receptor-related protein	Insrr	Q9WTL4	NA	3.16
Polyadenylate-binding protein 1	Pabpc1	P29341	NA	3.15
Metalloproteinase inhibitor 1	Timp1	P12032	NA	3.13
Heterogeneous nuclear ribonucleoprotein K (Fragment)	Hnrnpk	H3BLP7	2.61	3.65
Hsc70-interacting protein (Fragment)	St13	E9Q1V0	3.1	NA
Inactive tyrosine-protein kinase 7	Ptk7	Q8BKG3	NA	3.1
Ubiquilin-2	Ubqln2	Q9QZM0	3.1	NA
Acyl-CoA-binding protein	Dbi	Q4VWZ5	3.09	NA
Elongation factor 2	Eef2	P58252	3.09	NA
MCG115977	Gm10108	G3UWG1	2.23	3.91
Protein Tns1	Tns1	E9Q0S6	NA	3.07
Elongation factor 1-beta	Eef1b	O70251	NA	3.03
Ubiquitin-like modifier-activating enzyme 1	Uba1	Q02053	2.86	3.19
Cytosolic non-specific dipeptidase	Cndp2	Q9D1A2	NA	3.02
Hepatoma-derived growth factor	Hdgf	E0CYW7	NA	3.01
Malate dehydrogenase, cytoplasmic	Mdh1	P14152	2.98	NA
Growth arrest-specific protein 6	Gas6	Q61592	NA	2.98
LEM domain-containing protein 2	Lemd2	Q6DVA0	NA	2.98
Probable E3 ubiquitin-protein ligase MYCBP2 (Fragment)	Mycbp2	F6SMY7	2.98	NA
Protein Wiz (Fragment)	Wiz	F6ZBR8	NA	2.97
Actin-related protein 2/3 complex subunit 3	Arpc3	H7BWZ3	NA	2.92
Granzyme E	Gzme	P08884	NA	2.9
MCG1031571	Gm7665	G5E8Y7	2.87	NA
Neurogenic differentiation factor 2	Neurod2	Q62414	NA	2.85
Putative uncharacterized protein	Dclk1	Q3UGP0	2.8	NA
Nucleophosmin	Npm1	Q5SQB0	1.92	3.68
C-C motif chemokine 7	Ccl7	Q03366	NA	2.79
Putative uncharacterized protein	Lima1	Q8BT15	2.74	NA
Putative uncharacterized protein	Postn	Q3U4U1	NA	2.73
Microtubule-associated protein 7 domain containing 1 (Fragment)	Mtap7d1	A2AJH9	2.73	NA
Histone H2B type 2-B	Hist2h2bb	G3X9D5	NA	2.71
Putative uncharacterized protein	Igfbp2	Q9D057	NA	2.71
Endoplasmic reticulum resident protein 29	Erp29	F8WJI4	NA	2.7
Putative uncharacterized protein (Fragment)	Gns	Q3UDX9	NA	2.69
Beta-globin (Fragment)	Hbb-b1	Q61650	NA	2.69
Histone H1.3	Hist1h1d	P43277	2.67	NA
5830417I10Rik protein (Fragment)	Gon4l	Q32NZ8	NA	2.66
UPF0670 protein THEM6 homolog	Them6	Q80ZW2	2.65	NA
Adapter molecule crk	Crk	Q8JZR2	2.64	NA
Ubiquitin-fold modifier 1	Ufm1	H7BWZ1	NA	2.64
ATP synthase subunit beta, mitochondrial	Atp5b	P56480	NA	2.63
Protein phosphatase 1 regulatory subunit 7	Ppp1r7	Q3UM45	NA	2.59
Sorbin and SH3 domain-containing protein 1	Sorbs1	Q62417	NA	2.59
SH3 domain-binding glutamic acid-rich-like protein 3	Sh3bgrl3	Q91VW3	NA	2.56
Putative uncharacterized protein (Fragment)	Wsb2	Q3UC26	2.54	NA
Ehd2 protein	Ehd2	Q8R2X0	2.54	NA
Putative uncharacterized protein	Stip1	Q3THQ5	3.04	2.01
Putative uncharacterized protein	Fbln1	Q3TWK8	NA	2.46
Basement membrane-specific heparan sulfate proteoglycan core protein	Hspg2	B1B0C7	2.46	NA
Polymerase I and transcript release factor	Ptrf	O54724	2.46	NA
RNA-binding protein MEX3B	Mex3b	F8WJD6	2.45	NA
Four and a half LIM domains protein 2	Fhl2	O70433	0	4.87
Isocitrate dehydrogenase [NADP] cytoplasmic (Fragment)	Idh1	D3YVY3	NA	2.43
72 kDa type IV collagenase	Mmp2	P33434	NA	2.43
GDP-L-fucose:beta-D-galactoside 2-alpha-1-fucosyltransferase (Fragment)	Fut2	Q91VF0	NA	2.41
Interleukin-18 receptor accessory protein	Il18rap	Q9Z2B1	NA	2.41
Tankyrase 1 binding protein 1	Tnks1bp1	B9EKJ7	2.39	NA
EG627828 protein	Gm6793	B2RXM2	NA	2.35
Four and a half LIM domains 1 (Fragment)	Fhl1	A2AEY0	NA	2.34
Putative uncharacterized protein	Kpnb1	Q3TFE8	2.34	NA
Nucleosome assembly protein 1-like 4	Nap1l4	Q78ZA7	2.29	NA
AP2-associated protein kinase 1	Aak1	Q3UHJ0	NA	2.27
Cytoplasmic polyadenylation element-binding protein 2	Cpeb2	E9Q5X2	2.26	NA
Aga protein	Aga	B7ZNK6	NA	2.25
Adenylyl cyclase-associated protein 1	Cap1	P40124	NA	2.24
Putative uncharacterized protein (Fragment)	Hmox1	Q3U5H8	2.22	NA
Novel protein	Gm1140	A2BH01	2.26	2.13
U4/U6.U5 tri-snRNP-associated protein 1	Sart1	Q9Z315	NA	2.19
C-type mannose receptor 2	Mrc2	A2AAA9	2.19	NA
Mannose-1-phosphate guanyltransferase beta	Gmppb	Q8BTZ7	NA	2.13
Putative uncharacterized protein	Lrrc59	Q3TF84	NA	2.12
D-dopachrome decarboxylase	Ddt	G3UZN1	2.27	1.97
Histone H3 (Fragment)	H3f3a	E0CZ27	2.11	NA
Glutaredoxin-related protein 5, mitochondrial	Glrx5	Q80Y14	2.11	NA
Putative uncharacterized protein	Srm	Q3UJL7	NA	2.11
Putative uncharacterized protein	8030451A03Rik	Q8CCG2	NA	2.07
ATPase family AAA domain-containing protein 1	Atad1	Q9D5T0	NA	2.06
Putative uncharacterized protein	Arcn1	Q8C0G7	NA	2.03
Protein Pfdn4 (Fragment)	Pfdn4	E9Q4Q8	2	NA
Septin-2	2022-09-02	E9Q3V6	1.96	NA
Copa protein (Fragment)	Copa	Q63ZW9	NA	1.96
Fascin	Fscn1	Q61553	1.96	NA
Putative uncharacterized protein	Rnh1	Q3UM23	0	3.89
Psme4 protein (Fragment)	Psme4	C4IXU5	NA	1.94
Heterogeneous nuclear ribonucleoprotein D0 (Fragment)	Hnrnpd	E9Q5B6	NA	1.94
Putative uncharacterized protein	Pcbp2	Q3TF69	1.76	NA
Far upstream element-binding protein 2	Khsrp	Q3U0V1	1.76	NA
Serine or cysteine peptidase inhibitor clade E member 1 (Fragment)	Serpine1	D0ESZ6	NA	1.69
Neudesin	Nenf	Q9CQ45	1.65	NA
Thioredoxin domain-containing protein 17	Txndc17	Q9CQM5	1.65	NA
Small nuclear ribonucleoprotein Sm D3	Snrpd3	P62320	1.61	NA
