# Supplementary material for: TFAM expression in brown adipocytes confers obesity resistance by secreting extracellular vesicles that promote self-activation
Source: iScience. 2022 Aug 10;25(9):104889. doi: 10.1016/j.isci.2022.104889 (PMC9421388; doi:10.1016/j.isci.2022.104889)
Supplement: Table S2. RT-qPCR primers used in this study, related to STAR Methods, Figure 3–6 and Figures S3–S5 [file mmc3.xlsx]

## Sheet: Sheet1
Table S2
Additional Key Resource Data for used Oligonucleotides (Related to STAR Methods and Figure 3 – 6, Fig S 3, 4, 5, 8)
REAGENT or RESOURCE	SOURCE	INDENTIFIER
Oligonucleotides
Hprt‐F : 5’‐GCCCCAAAATGGTTAAGGTT‐3’	This paper	N/A
Hprt‐R : 5’‐TTGCGCTCATCTTAGGCTTT‐3’	This paper	N/A
Ucp-1‐F : 5’ – GTGAACCCGACAACTTCCGAA‐3’	This paper	N/A
Ucp-1‐R : 5’ – TGAAACTCCGGCTGAGAAGAT‐3’	This paper	N/A
Pgc-1α‐F : 5’ – TATGGAGTGACATAGAGTGTGCT‐3’	This paper	N/A
Pgc-1α‐R : 5’ – CTGGGCAAAGAGGCTGGTC‐3’	This paper	N/A
Prdm16‐F : 5’‐CCACCAGCGAGGACTTCAC‐3’	This paper	N/A
Prdm16‐F : 5’‐GGAGGACTCTCGTAGCTCGAA‐3’	This paper	N/A
Tmem26‐F : 5’‐ACCCTGTCATCCCACAGAG‐3’	This paper	N/A
Tmem26‐F : 5’‐TGTTTGGTGGAGTCCTAAGGTC‐3’	This paper	N/A
Cd137‐F : 5’‐ CGTGCAGAACTCCTGTGATAAC‐3’	This paper	N/A
Cd137‐F : 5’‐GTCCACCTATGCTGGAGAAGG‐3’	This paper	N/A
Cidea‐F : 5’‐GCCTGCAGGAACTTATCAGC‐3’	This paper	N/A
Cidea‐F : 5’‐CCATTTCTGTCCCTTTTCCA‐3’	This paper	N/A
Cox7a‐F : 5’‐AAAACCGTGTGGCAGAGAAG‐3’	This paper	N/A
Cox7a‐F : 5’‐CCTCCAAGCTTCTTGGTGTC‐3’	This paper	N/A
Cox8b‐F : 5’‐ACATTCAGGGTGCCTCTTTG‐3’	This paper	N/A
Cox8b‐F : 5’‐GAACCATGAAGCCAACGACT‐3’	This paper	N/A
Dio2‐F : 5’‐CAGTGTGGTGCACGTCTCCAATC‐3’	This paper	N/A
Dio2‐F : 5’‐TGAACCAAAGTTGACCACCAG‐3’	This paper	N/A
Eva1‐F : 5’‐GTCCCAACCAGACCATCAAC‐3’	This paper	N/A
Eva1‐F : 5’‐CTCCATCTTGCTCTGGAAGC‐3’	This paper	N/A
Adrb3‐F : 5’‐TCTTGGGGCAACCAGTCAAG‐3’	This paper	N/A
Adrb3‐F : 5’‐CACCGCTCAACAGGTTTGATG‐3’	This paper	N/A
Eno1‐F : 5’‐ACGAGCAGGAAAGGAAGACA‐3’	This paper	N/A
Eno1‐F : 5’‐AAAGATCTCTCTGGCGTGGA‐3’	This paper	N/A
Pkm2‐F : 5’‐TCGCATGCAGCACCTGATT‐3’	This paper	N/A
Pkm2‐F : 5’‐CCTCGAATAGCTGCAAGTGGTA‐3’	This paper	N/A
Ppar-γ‐F : 5’‐CTGTGAGACCAACAGCCTGA‐3’	This paper	N/A
Ppar-γ‐F : 5’‐AATGCGAGTGGTCTTCCATC‐3’	This paper	N/A
Cebp-1β‐F : 5’‐CAAGAACAGCAACGAGTACCG‐3’	This paper	N/A
Cebp-1β‐F : 5’‐GTCACTGGTCAACTCCAGCAC‐3’	This paper	N/A
Nd1‐F : 5’‐TCGCCCTATTCTTCATAGCC‐3’	This paper	N/A
Nd1‐F : 5’‐AGAAGTAGGGTCTTGGTGAC‐3’	This paper	N/A
Nd2‐F : 5’‐AGGGATCCCACTGCACATAG‐3’	This paper	N/A
Nd2‐F : 5’‐CTCCTCATGCCCCTATGAAA‐3’	This paper	N/A
Nd3‐F : 5’‐TTCGACCCTACAAGCTCTGC‐3’	This paper	N/A
Nd3‐F : 5’‐TGAATTGCTCATGGTAGTGGA‐3’	This paper	N/A
Cytb‐F : 5’‐CTATCCATCCTCATCCTAGC‐3’	This paper	N/A
Cytb‐F : 5’‐CTATCCATCCTCATCCTAGC‐3’	This paper	N/A
CoxI‐F : 5’‐GGTCAACCAGGTGCACTTTT‐3’	This paper	N/A
CoxI‐F : 5’‐TGGGGCTCCGATTATTAGTG‐3’	This paper	N/A
CoxII‐F : 5’‐TCTGCTTCCTAGTCCTGTATG‐3’	This paper	N/A
CoxII‐F : 5’‐ATGAGGACTAGGATGATGGC‐3’	This paper	N/A
CoxIII‐F : 5’‐TAACGCTCCTCATACTAGGC‐3’	This paper	N/A
CoxIII‐F : 5’‐GGATTATCCCGTATCGAAGG‐3’	This paper	N/A
Atp6‐F : 5’‐CCTTCCACAAGGAACTCCAA‐3’	This paper	N/A
Atp6‐F : 5’‐GGTAGCTGTTGGTGGGCTAA‐3’	This paper	N/A
